# Supplementary material for: Mapping of quantitative adult plant field resistance to leaf rust and stripe rust in two European winter wheat populations reveals co-location of three QTL conferring resistance to both rust pathogens
Source: Theor Appl Genet. 2014 Aug 12;127(9):2011–28. doi: 10.1007/s00122-014-2357-0 (PMC4145209; doi:10.1007/s00122-014-2357-0)
Supplement: Supplementary file 5 — Supplementary material 5 (XLSX 22 kb) [file 122_2014_2357_MOESM5_ESM.xlsx]

## Sheet: Supl 5
Online Resource 5
Article title: Mapping of quantitative adult plant field resistance to leaf rust and stripe rust in two European winter wheat populations reveals co-location of three QTL conferring resistance to both rust pathogens.
Journal: Theoretical and Applied Genetics
Authors: Maria Buerstmayr, Lydia Matiasch, Fabio Mascher, Gyula Vida, Marianna Ittu, Olivier Robert, Sarah Holdgate, Kerstin Flath, Anton Neumayer, Hermann Buerstmayr
Name, affiliation, and email of corresponding author:
Hermann Buerstmayr,
Department for Agrobiotechnology Tulln, BOKU-University
of Natural Resources and Life Sciences-Vienna,
Konrad Lorenz Str. 20, 3430 Tulln, Austria
e-mail: hermann.buerstmayr@boku.ac.at
Online Resource 5 Linkage groups of chromosomes on which QTL were mapped
Linkagegroups of population CA					Linkage groups of population CF
Chromosome	Marker name	Genetic Position in cM (Kosambi)			Chromosome	Marker name	Genetic Position in cM (Kosambi)
2A	wPt-7721	0			3A	wPt-667168	0
2A	wPt-8490	5.6			3A	wPt-9422	5.4
2A	tPt-9405	5.6			3A	wPt-5173	7.3
2A	wPt-740658	5.6			3A	wPt-4725	8.2
2A	wPt-0568	9.7			3A	wPt-1277	8.5
2A	wPt-8068	10			3A	wPt-733571	8.5
2A	tPt-3109	17.4			3A	wPt-2698	8.5
2A	wPt-0553	17.4			3A	wPt-9761	22.2
2A	wPt-5029	17.4			3A	wPt-743015	22.2
2A	wPt-664251	17.4			3A	wPt-1036	27.4
2A	wPt-1657	19.2			3A	wPt-1339	31.9
2A	wPt-743211	19.2			3A	wPt-4545	35.3
2A	wPt-669755	30.9			3A	wPt-0549	35.3
2A	wPt-7049	34.7			3A	wPt-3978	35.3
2A	wPt-4394	35			3A	wPt-1888	35.3
2A	wPt-8596	43.5			3A	wPt-8876	35.3
2A	tPt-8937	62.6			3A	tPt-6376	35.3
2A	wPt-665330	62.6			5A	Xbarc117	0
2A	wPt-3244	81.6			5A	wPt-1954	0.3
2A	Xgwm312	82.5			5A	Xbarc180	1.6
2A	Xgwm294	86.5			5A	Xbarc100	7.5
3A	wPt-741190	0			5A	wPt-3509	12.8
3A	wPt-741102	1			5A	wPt-0958	13.9
3A	wPt-9634	4.8			5A	wPt-800634	14.6
3A	wPt-7890	8.1			5A	wPt-3187	14.9
3A	wPt-2938	8.1			5A	wPt-9748	18.5
3A	wPt-1655	12.5			5A	wPt-2426	20.1
3A	tPt-6949	14.6			5A	wPt-3563	29.5
3A	tPt-0519	14.6			5A	tPt-0242	53.4
3A	wPt-0836	27.2			5A	tPt-8743	53.4
3A	wPt-1688	27.2			5A	wPt-730410	56.7
3A	wPt-8779	27.2			1B	wPt-3465	0
3A	wPt-0714	28.4			1B	wPt-9864	2.9
3A	Xgwm779	42			1B	wPt-8744	2.9
3A	tPt-1143	63.4			1B	wPt-741094	2.9
3A	Xgwm720	66.4			1B	wPt-4863	3.3
3A	Xgwm1110	69.8			1B	wPt-5347	3.7
3A	Xgwm1121	71.8			1B	wPt-1116	4.5
3A	wPt-744041	98.8			1B	wPt-741980	4.5
3A	wPt-0286	103.7			1B	wPt-1139	5.1
3A	wPt-9154	109.5			1B	wPt-1972	5.9
3A	wPt-2127	114.5			1B	wPt-4343	6
3A	wPt-9422	126.3			1B	wPt-741274	6
3A	wPt-5173	128.8			1B	wPt-5798	6
3A	wPt-2698	135.6			1B	wPt-7460	6.1
3A	wPt-733571	135.6			1B	wPt-0655	6.1
3A	wPt-730156	152.5			1B	wPt-742499	6.1
3A	wPt-1036	164.1			1B	wPt-2762	6.1
3A	tPt-6376	175.2			1B	wPt-2575	6.1
3A	wPt-0549	175.8			1B	wPt-1911	6.1
3A	wPt-3195	175.8			1B	wPt-3103	10.7
3A	wPt-5476	177.4			1B	wPt-6012	10.7
5A	wPt-4131	0			1B	wPt-3787	11.6
5A	wPt-798333	1.3			1B	wPt-2694	14.3
5A	Xgwm1057	18.3			1B	wPt-9973	14.9
5A	wPt-3924	20.1			1B	wPt-3266	14.9
5A	Xbarc360	32.1			1B	wPt-0260	17.3
5A	wPt-3187	33.2			1B	wPt-669404	21.6
5A	wPt-800634	33.2			1B	wPt-6833	22.5
5A	wPt-0958	33.8			1B	wPt-6117	22.5
5A	wPt-3509	34.4			1B	wPt-666564	23.1
5A	tPt-0242	72.8			1B	wPt-2389	27
5A	tPt-8743	72.8			1B	wPt-1573	27.7
5A	wPt-730410	76.6			1B	wPt-5485	31.2
1B	tPt-5080	0			1B	wPt-3566	31.2
1B	wPt-2654	3.4			1B	wPt-8280	33
1B	wPt-744437	3.4			1B	wPt-0705	34.3
1B	wPt-9864	10.8			1B	wPt-669577	41.3
1B	wPt-8744	10.8			1B	wPt-743295	56.9
1B	wPt-741094	10.8			1B	wPt-5034	58.6
1B	wPt-4863	11.1			1B	wPt-0944	61.7
1B	tPt-5249	11.1			1B	wPt-4532	61.7
1B	wPt-5347	11.4			1B	wPt-2526	62
1B	wPt-741980	11.7			1B	wPt-9612	75.4
1B	wPt-5562	16.8			1B	wPt-4361	79.2
1B	wPt-3103	18			1B	wPt-667036	85.9
1B	wPt-6012	18			1B	wPt-3072	86.4
1B	wPt-669404	25.3			1B	wPt-664593	87.3
1B	wPt-6117	25.9			1B	wPt-1786	87.3
1B	wPt-666564	26.8			1B	wPt-2861	88.9
1B	Xgwm11	27.1			1B	tPt-6091	88.9
1B	wPt-2389	32.2			1B	wPt-664703	88.9
1B	wPt-3451	32.5			1B	wPt-3950	89.7
1B	wPt-1573	33.4			1B	wPt-734314	90.7
1B	wPt-1248	35.8			2B	wPt-5960	0
1B	wPt-5485	37.8			2B	wPt-3390	2.5
1B	wPt-1403	56.7			2B	wPt-3459	2.5
1B	wPt-743295	57.9			2B	wPt-3592	2.5
1B	wPt-0459	57.9			2B	wPt-5195	2.5
1B	wPt-800657	57.9			2B	wPt-5934	2.5
1B	wPt-9809	59.2			2B	wPt-6120	2.5
1B	wPt-5034	61			2B	wPt-6575	2.5
1B	wPt-0944	64.8			2B	wPt-6627	2.5
1B	wPt-2526	64.8			2B	wPt-6970	2.5
2B	wPt-669408	0			2B	wPt-7312	2.5
2B	wPt-666045	1.3			2B	wPt-7497	2.5
2B	wPt-1813	3.6			2B	wPt-8424	2.5
2B	wPt-5195	5.6			2B	wPt-0643	2.5
2B	wPt-0643	5.6			2B	wPt-1919	2.5
2B	wPt-8918	6.2			2B	wPt-667472	2.5
2B	tPt-1663	6.2			2B	wPt-8263	2.5
2B	wPt-3390	7.1			2B	wPt-7191	3.1
2B	wPt-7497	7.1			2B	wPt-9274	3.6
2B	wPt-8263	7.4			2B	wPt-9230	4.1
2B	wPt-1919	7.4			2B	wPt-4026	4.5
2B	wPt-667472	7.4			2B	wPt-7672	5.1
2B	wPt-7191	8			2B	tPt-4602	6.9
2B	wPt-9274	8.9			2B	wPt-6158	10
2B	wPt-0746	9.5			2B	wPt-3565	11
2B	wPt-5728	10.2			2B	wPt-4613	12.9
2B	wPt-0289	12.3			2B	tPt-4246	12.9
2B	wPt-9859	13.1			2B	wPt-5728	13.5
2B	wPt-744643	13.1			2B	wPt-0746	13.5
2B	tPt-4627	31.7			2B	wPt-9859	15.1
2B	wPt-8404	33.5			2B	wPt-3388	18.2
2B	Xwmc25.1	35			2B	tPt-4627	36.6
2B	Xbarc200	49.6			2B	tPt-6504	36.6
2B	wPt-6932	50.5			2B	wPt-1964	36.6
2B	Xgwm148	74.4			2B	Xwmc25.1	37.5
2B	wPt-6471	78			2B	wPt-5374	49.9
2B	wPt-8548	80.8			2B	wPt-8072	53
2B	Xgwm120-m	95.3			2B	wPt-9423	53
2B	wPt-0094	96.5			2B	wPt-9402	53.3
2B	wPt-2430	97.2			2B	wPt-743630	53.3
2B	wPt-0906	98.3			2B	wPt-1489	53.6
2B	wPt-741721	98.6			2B	wPt-7619	53.6
2B	Xgwm47	100.7			2B	wPt-7985	53.6
2B	wPt-8340	103.1			2B	Xbarc200	55.9
2B	wPt-0189	103.8			2B	wPt-6932	57.4
2B	wPt-1294	103.8			2B	Xgwm120	93
2B	wPt-2293	104.7			2B	wPt-2430	96.1
2B	wPt-665645	107.1			2B	wPt-0094	96.1
2B	wPt-0694	109.5			2B	wPt-741721	96.4
2B	wPt-0473	111.5			2B	wPt-0906	96.4
2B	wPt-0510	116.4			2B	wPt-8340	97.5
2B	wPt-7506	124.2			2B	wPt-3132	97.5
2B	wPt-732040	130.3			2B	wPt-0950	97.5
2B	wPt-0471	131			2B	wPt-2293	98.6
2B	Xwmc317	145.6			2B	wPt-0489	99.3
2B	wPt-6643	153			2B	wPt-9654	100.2
2B	wPt-7360	153.6			2B	wPt-0510	110.2
2B	wPt-3695	157.7			2B	wPt-9190	111.5
2B	wPt-743307	157.7			2B	wPt-665550	123.8
2B	wPt-733641	158			2B	wPt-2397	126.3
3B	wPt-11419	0			2B	wPt-732386	126.3
3B	wPt-744571	1.4			2B	wPt-741382	126.3
3B	Xgwm389	16.8			2B	wPt-744808	126.8
3B	wPt-7984	19.6			2B	wPt-0948	126.8
3B	wPt-798970	20.4			2B	wPt-7506	127.1
3B	wPt-744804	21.6			2B	Xwmc317	139.7
3B	wPt-8855	23.8			2B	wPt-6643	146.8
3B	wPt-10192	25.6			2B	wPt-7360	147.7
3B	Xbarc75	27.2			2B	wPt-2135	147.7
3B	wPt-0342	27.5			2B	wPt-3378	148.3
3B	wPt-6043	27.9			2B	wPt-2724	148.6
3B	wPt-7961	28.4			2B	wPt-2274	148.6
3B	Xbarc133	33.8			2B	wPt-3695	149.3
5B	wPt-2707	0			2B	wPt-732666	149.3
5B	wPt-0750	1.6			2B	wPt-743307	149.3
5B	wPt-1482	5			2B	wPt-733641	149.6
5B	wPt-1881	6.1			2B	wPt-669273	150.1
5B	wPt-8094	6.8			2B	wPt-5736	150.1
5B	wPt-9205	6.8			2B	wPt-4368	150.1
5B	wPt-1304	7.1			2B	wPt-2425	150.9
5B	Xgwm604	8.1			2B	wPt-2854	150.9
5B	tPt-1253	11.8			2B	wPt-0189	150.9
5B	wPt-3329	11.8			3B	wPt-11419	0
5B	wPt-3076	12.7			3B	wPt-7225	2.5
5B	wPt-664788	13			3B	wPt-5522	2.8
5B	Xbarc319	14.9			3B	Xgwm389	3.1
5B	tPt-3144	24.6			3B	wPt-7984	6.6
5B	wPt-7006	26.4			3B	wPt-798970	7
5B	wPt-9116	46.8			3B	wPt-744804	7.7
5B	wPt-730313	48			3B	wPt-8855	9.3
5B	wPt-4091	48			3B	wPt-10192	10.5
5B	wPt-6971	48.3			3B	wPt-0342	13.9
5B	wPt-7238	49.8			3B	wPt-1162	15.5
5B	wPt-7036	58.2			3B	wPt-6043	17.4
5B	wPt-0295	66.3			3B	wPt-7961	18.4
2D	wPt-666162	0			3B	Xbarc133	26
2D	wPt-6780	1.3			3B	wPt-9012	36.6
2D	Xwmc25.2	5.3			3B	wPt-743847	36.9
2D	wPt-730273	5.7			3B	wPt-7132	36.9
2D	wPt-744072	8.4			3B	wPt-0571	36.9
2D	wPt-742806	8.4			3B	wPt-10018	38.2
2D	wPt-741568	8.4			3B	wPt-10945	38.8
2D	wPt-732411	8.4			3B	wPt-4842	39.8
2D	wPt-742401	8.4			3B	tPt-6487	40.3
2D	wPt-669517	23.8			3B	wPt-0267	42.1
					3B	wPt-741750	42.4
					5B	wPt-6989	0
					5B	wPt-5604	3
					5B	wPt-5928	3.1
					5B	wPt-2707	8.3
					5B	wPt-4577	8.3
					5B	wPt-6191	8.3
					5B	wPt-0750	10.8
					5B	wPt-9103	16.1
					5B	wPt-6597	16.4
					5B	wPt-1482	17
					5B	wPt-7059	17
					5B	wPt-9598	17
					5B	wPt-3204	17.3
					5B	wPt-3329	25
					5B	tPt-1253	26
					5B	tPt-3144	40
					5B	wPt-667015	53.5
					5B	wPt-0927	53.8
					5B	wPt-9116	55.8
					5B	wPt-2804	58.1
					5B	wPt-4091	58.1
					5B	wPt-6971	58.1
					5B	wPt-730313	58.1
					5B	wPt-7665	58.1
					5B	wPt-7238	58.7
					5B	wPt-8449	59.3
					5B	wPt-1348	59.3
					5B	wPt-7036	66.1
					5B	wPt-4402	74.1
					5B	wPt-0295	74.1
